# Supplementary material for: Homeostasis of metabolites in Escherichia coli on transition from anaerobic to aerobic conditions and the transient secretion of pyruvate
Source: R Soc Open Sci. 2016 Aug 24;3(8):160187. doi: 10.1098/rsos.160187 (PMC5108944; doi:10.1098/rsos.160187)
Supplement: files to zip.zip [file rsos160187supp2.zip]

Archive with 1 entries (1 files):
- files to zip.tar
